# Supplementary material for: A national cohort study of long-term opioid prescription and sociodemographic and health care-related risk factors
Source: Commun Med (Lond). 2025 Sep 17;5:390. doi: 10.1038/s43856-025-01135-8 (PMC12443973; doi:10.1038/s43856-025-01135-8)
Supplement: Supplementary file 4 — Supplementary Data 1 [file 43856_2025_1135_MOESM4_ESM.xlsx]

## Sheet: Sheet1
Supplementary Data 1. Definitions of variables used in the study and their source
Variable	Description	Data Source
Sociodemographic Characteristics
Age group	Age at index opioid prescription: 18-34, 35-49, 50-64.	TPR
Sex	Female/male legal sex as registered in the Total Population Register.	TPR
Cohabitation status	Cohabitation status at inclusion in the cohort, constructed from variables on marriage and familial status. Individuals who are married, in a registered partnership, or are parents who cohabited with a partner were considered cohabiting (yes/no).	LISA
Level of education	Highest completed level of educational level at inclusion in the cohort: primary, secondary, or tertiary. Highest completed level of primary education corresponds to compulsory education and includes individuals missing information on education level, secondary corresponds to upper secondary / high-school level of education, and tertiary corresponds to some college/university education.	LISA
Country of birth	Sweden, European country other than Sweden (abbr. other European), or outside Europe or missing data on country of birth (abbr. other)	TPR
Size of municipality of residence	Classification of the size of the municipality where an individual lived at inclusion, based on definitions by the Swedish Association of Local Authorities and Regions [1]:	TPR
	Smaller towns/urban areas and rural municipalities (abbr. smaller towns/rural areas)
	Medium-sized towns and municipalities near medium-sized towns (abbr. medium-sized towns)
	Large cities and municipalities near large cities (abbr. large cities)
Health History
Cancer	Diagnosis of cancer in the year prior to index opioid prescription, ICD-10 codes C00-97 (yes/no).	NPR
External injury	Diagnosis of an injury, poisoning and certain other consequences of external causes from specialized care in the 3 months prior to index opioid prescription, ICD-10 codes S00-T98 (yes/no).	NPR
Substance use disorders	Diagnosis of a mental and behavioral disorder due to psychoactive substance use (excluding mental and behavioral disorders due to use of opioids) in the 5 years prior to index opioid prescription, ICD-10 codes F10, F12-19 (yes/no).	NPR
Other mental health disorders	Diagnosis of another mental and behavioral disorder in the 5 years prior to index opioid prescription, ICD-10 codes F20-F99 (yes/no).	NPR
Number of psycholeptic drug classes	Psycholeptic medication index based on the number of dispensed prescriptions in the 5 years prior to index opioid prescription: 0, 1, 2, or 3 classes of medication, including benzodiazepines and benzodiazepine-like drugs, antidepressants, and antipsychotics. ATC codes are listed below.	Calculated from NPDR
Psycholeptic prescription medications	Dispensed a benzodiazepines and benzodiazepine-like drugs, antidepressants, and antipsychotics in the 5 years prior to index opioid prescription (yes/no):	NPDR
	Benzodiazepine or benzodiazepine-like drugs: any ATC code for benzodiazepine derivatives (N05BA01-2, N05BA04-6, N05BA09, N05BA12, N05CD02-3, N05CD05, N05CD08), clonazepam (N03AE01), or hypnotics and sedatives (N05CF01-3).
	Antidepressant: any ATC code under N06A.
	Antipsychotics: any ATC code under N05A.
Prescriber level (prescriber of index opioid)
Primary or specialized care	Binary classification of the health care sector of the prescriber of the index opioid: primary care (codes 0-99 in the National Prescribed Drug Register) or specialized outpatient care (codes ≥100).	NPDR
Characteristics of initial opioid prescription
Substance name	Active opioid analgesic substance, based on ATC codes, including single-ingredient and combination products with the same active substance. Substances in combination products include acetylsalicylic acid, ibuprofen, or paracetamol.	NPDR
	Buprenorphine, N02AE01
	Fentanyl, N02AB03
	Hydromorphone, N02AA03
	Ketobemidone & combination products, N02AB01, N02AG02
	Codeine combination products, N02AJ06, N02AJ08, N02AJ09
	Morphine & combination products, N02AA01, N02AG01
	Oxycodone, N02AA05
	Oxycodone/naloxone, N02AA55
	Tapentadol, N02AX06
	Tramadol, N02AX02
	≥2 opioid classes dispensed: at least 2 different opioid classes dispensed on the index date
Opioid strength	Classification of the strength of the index opioid (strong/weak) according to the WHO analgesic ladder [2] except for ketobemidone, which is classified as potent in Swedish guidelines [3]. If both strong and weak opioids were dispensed simultaneously on the index date, the index opioid was classified as strong.	Imputed
	Strong: single substances and combinations including buprenorphine, fentanyl, hydromorphone, ketobemidone, oxycodone, morphine, and tapentadol.
	Weak: single substances and combinations including codeine and tramadol.
	See Supplementary Table 3 for list of included opioids.
Duration of action	Binary classification of the index opioid as long-acting or short-acting based on the formulation. Formulations with unspecified durations of action (n=15) were classified as short-acting.	Imputed
	See Supplementary Table 3 for list of included opioids.
MME index	Total (sum) of oral MME for all dispensed opioids per individual on the index date. Calculated from total amount dispensed and the oral morphine equivalent (OME) conversion factor for each opioid. The OME conversion factor is based on the primary active opioid for combination products. Individuals with dispensations of drugs with missing formulation information (n=40 622) were excluded from the c…	Calculated from NPDR
	See Supplementary Table 3 for excluded opioids by ATC code.
Characteristics of initiation month (30 days after initial opioid)
MME initiation month	Total (sum) of oral MME for all dispensed opioids per individual during the initiation month (30 days following index date). Individuals with dispensations of drugs with missing formulation information were excluded.	Calculated from NPDR
Number of prescription fills	Number of prescriptions filled in the initiation month (30 days following index date).	Calculated from NPDR
Abbreviations: abbr: abbreviated; ATC, Anatomical Therapeutic Chemical; ICD, International classification of diseases; OME, oral morphine equivalent; MME, morphine milligram equivalent; TPR, Total Population Register; NPR, National Patient Register; NPDR, National Prescribed Drug Register.
