# Supplementary material for: A national cohort study of long-term opioid prescription and sociodemographic and health care-related risk factors
Source: Commun Med (Lond). 2025 Sep 17;5:390. doi: 10.1038/s43856-025-01135-8 (PMC12443973; doi:10.1038/s43856-025-01135-8)
Supplement: Supplementary file 5 — Supplementary Data 2 [file 43856_2025_1135_MOESM5_ESM.xlsx]

## Sheet: Supplementary Data 2
Supplementary Data 2. Formulation characteristics and morphine milligram equivalent (MME) conversion factors for opioid analgesic formulations included in the study.
ATC code	Active substance name	Strong or weak opioida	Route of administrationb	Drug formulationb (unit in mg except when noted)	Duration of actionc	OME conversion factor	Reference for OME factord	Excluded from MME calculationb (n=40 622)
N02AE01	Buprenorphine	Strong	Oral	Buccal/sublingual/tablet and film	Long-acting	38.8	[5]	-
			Parenteral	Injection or infusion	Short-acting	75	[5]
			Transdermal	Patch (mcg/hr)	Long-acting	2.2	[5]
N02AJ06	Codeine and paracetamol	Weak	Oral	Tablet	Short-acting	0.1	[5]*	-
			Oral	Effervescent tablet	Short-acting	0.1	[5]*
			Rectal	Suppository	Short-acting	0.1e	[5]*
N02AJ07	Codeine and acetylsalicylic acid	Weak	Oral	Effervescent tablet	Short-acting	0.1	[5]*	-
N02AJ08	Codeine and ibuprofen	Weak	Oral	Tablet	Short-acting	0.1	[5]*	-
N02AJ09	Codeine and other non-opioid analgesics	Weak	Oral	Effervescent tablet	Short-acting	0.1	[5]*	n = 4 796
N02AB03	Fentanylf	Strong	Oral	Buccal/sublingual/lozenge/troche (mcg)	Short-acting	0.1	[5]	n = 3
			Transdermal	Patch (mcg/hr)	Long-acting	2.7	[5]
N02AA03	Hydromorphone	Strong	Oral	Tablet	Short-acting	5.0	[5]	-
			Parenteral	Injection or infusion	Short-acting	17.5	[5]
N02AB01	Ketobemidone	Strong	Oral	Tablet	Short-acting§	1.0	[6]	n = 1
			Parenteral	Injection or infusion	Short-acting§	3.0	[6]
N02AG02	Ketobemidone and antispasmodics	Strong	Rectal	Suppository	Short-acting§	1.0	[6]	-
N02AA01	Morphine	Strong	Oral	Depot tablet	Long-acting	1.0	[5]	n = 24
			Oral	Tablet	Short-acting	1.0	[5]
			Oral	Depot granules for oral suspension	Long-acting	1.0	[5]*
			Oral	Oral solution	Short-acting	1.0	[5]*
			Parenteral	Injection or infusion	Short-acting	3.0	[5]
			Rectal	Suppository	Short-acting	1.0	[7]
			Transdermal	Gel	Short-acting	1.0	[5]*
N02AG01	Morphine and antispasmodics	Strong	Parenteral	Injection	Short-acting	3.0	[5]*	n = 35 784
			Rectal	Suppository	Short-acting	1.0	[7]*
N02AA05	Oxycodone	Strong	Oral	Depot tablet	Long-acting	1.5	[5]	n = 9
			Oral	Tablet	Short-acting	1.5	[5]
			Parenteral	Injection or infusion	Short-acting	3.0	[5]
N02AA55	Oxycodone / naloxone	Strong	Oral	Depot tablet	Long-acting	1.5	[5]*	-
N02AX06	Tapentadol	Strong	Oral	Depot tablet	Long-acting	0.4	[5]	n = 1
			Oral	Tablet	Short-acting	0.4	[5]
N02AX02	Tramadol	Weak	Oral	Tablet	Short-acting	0.2	[5]	-
			Oral	Depot tablet	Long-acting	0.2	[5]*
			Oral	Effervescent tablet	Short-acting	0.2	[5]*
			Oral	Oral solution	Short-acting	0.2	[5]*
			Parenteral	Injection or infusion	Short-acting	0.3	[7]
N02A	Several substances	-	-	-	-	-	-	n=4
Abbreviations: ATC, Anatomical Therapeutic Chemical; CDC: Centers for Disease Control; DDD: defined daily dose; hr: hour; mcg: micrograms; MME, morphine milligram equivalent; OME, oral morphine equivalent; WHO: World Health Organization
a Classification of substances as strong or weak is based on the WHO Analgesic Ladder [2], except for ketobemidone which is classified as a strong opioid based on Swedish guidelines [3].
b Route of administration and formulation were imputed based on descriptions in the drug name (e.g. injection, pump, cassette, and extemporaneous drug formulations were classified as parenteral formulations, injection or infusion). Individuals dispensed substances with insufficient information on dose formulation were included in the regression analyses but were excluded from the analyses on MME …
c Duration of action is based on classifications in the CDC File of National Drug Codes for Opioid analgesics and Linked Oral Morphine Milligram Equivalent Conversion Factors (CDC file) [4] unless marked as otherwise.
d OME conversion factors from several references were compared and a key reference was selected for each substance and formulation, with priority given first to Nielsen et al. [5], then the CDC file [4], and then Svendsen et al. [6]. Additional resources were used as needed for specific opioids if missing from prioritized references [7]. OME factors for combination products and for drugs missing …
e Imputed OME conversion of oral formulation for codeine as there is no essential difference in bioavailability compared to the rectal formulation [8].
f The transdermal fentanyl conversion to morphine equivalents assumes that one patch delivers the dispensed micrograms per hour over a 24-hour day, assuming one patch is applied every 72 hours. The conversion factor 112.5 was used for 2.7, and 100 for 0.1 to account for conversion from mcg to mg. Fentanyl injectables were classified short-acting [9].

## Sheet: References for Suppl. Data 2
References:
Ref Nr	Reference
1.	Swedish Association of Local Authorities and Regions. Classification of Swedish municipalities [Kommungruppsindelning]. 2023. (accessed 2024-09-12). Available from: https://skr.se/en/skr/tjanster/kommunerochregioner/faktakommunerochregioner/kommungruppsindelning.2051.html.
2.	Anekar AA, Hendrix JM, Cascella M. WHO Analgesic Ladder. [Updated 2023 Apr 23]. In: StatPearls [Internet]. Treasure Island (FL): StatPearls Publishing; 2025 Jan. Available from: https://www.ncbi.nlm.nih.gov/books/NBK554435/
3.	Swedish Medical Products Agency. Medicines for long-term pain in children and adults - treatment recommendation [Läkemedel vid långvarig smärta hos barn och vuxna – behandlings­rekommendation]. 2017. (accessed 2024-03-08). Available from: www.lakemedelsverket.se/langvarig-smarta
4.	Centers for Disease Control and Prevention. CDC File of National Drug Codes for Opioid analgesics and Linked Oral Morphine Milligram Equivalent Conversion Factors, 2020 Version. Atlanta, GA; 2021. Available upon request at https://www.cdc.gov/drugoverdose/resources/data.html
5.	Nielsen, S., Degenhardt, L., Hoban, B., & Gisev, N. (2016). A synthesis of oral morphine equivalents (OME) for opioid utilisation studies. Pharmacoepidemiology and drug safety, 25(6), 733–737. https://doi.org/10.1002/pds.3945
6.	Svendsen, K., Borchgrevink, P., Fredheim, O., Hamunen, K., Mellbye, A., & Dale, O. (2011). Choosing the unit of measurement counts: the use of oral morphine equivalents in studies of opioid consumption is a useful addition to defined daily doses. Palliative medicine, 25(7), 725–732. https://doi.org/10.1177/0269216311398300
7.	Behrends, M. Calculation of Oral Morphine Equivalents (OME). Pain Management Education at University of California San Francisco. Accessed online. https://pain.ucsf.edu/opioid-analgesics/calculation-oral-morphine-equivalents-ome
8.	Aungst, B. J., Lam, G., & Shefter, E. (1985). Oral and rectal nalbuphine bioavailability: first-pass metabolism in rats and dogs. Biopharmaceutics & drug disposition, 6(4), 413–421. https://doi.org/10.1002/bdd.2510060407
9.	Vahedi, H. S. M., Hajebi, H., Vahidi, E., Nejati, A., & Saeedi, M. (2019). Comparison between intravenous morphine versus fentanyl in acute pain relief in drug abusers with acute limb traumatic injury. World journal of emergency medicine, 10(1), 27–32. https://doi.org/10.5847/wjem.j.1920-8642.2019.01.004
